# Supplementary material for: Comparative Genomics Reveals Evolutionary Drivers of Sessile Life and Left-right Shell Asymmetry in Bivalves
Source: Genomics Proteomics Bioinformatics. 2022 Jan 26;20(6):1078–91. doi: 10.1016/j.gpb.2021.10.005 (PMC10225672; doi:10.1016/j.gpb.2021.10.005)
Supplement: Supplementary Table S1 [file mmc1.xlsx]

## Sheet: Sheet1
Table S1 Illumina libraries and sequencing
Library	Data (bp)	Depth (X)	Q20 (%)	Q30 (%)
200 bp	17,395,380,800	24.48	98.89	96.59
220 bp-1	18,619,556,665	26.2	93.16	88.61
220 bp-2	42,488,778,455	59.78	97.58	92.01
500 bp-1	17,040,917,400	23.98	98.21	94.71
500 bp-2	9,685,122,862	13.63	96.46	89.28
3 Kb-1	6,643,153,724	9.35	91.38	85.56
3 Kb-2	5,868,940,806	8.26	91.01	84.96
4 Kb-1	4,585,254,605	6.45	90.49	84.13
4 Kb-2	6,411,849,401	9.02	91.79	86.21
5 Kb-1	4,023,057,405	5.66	91.9	86.36
5 Kb-2	3,716,757,751	5.23	91.03	85.1
8 Kb	3,531,856,603	4.97	90.36	84.03
10 Kb	2,277,856,721	3.2	90.86	84.73
15 Kb-1	1,954,244,163	2.75	91.13	85.12
15 Kb-2	3,004,777,672	4.23	88.45	81.35
Total	147,247,505,033	207.18	92.85	87.25
Note: bp, base pairs;Q, Quality scores; Q20(%), the percentage of bases in the reads with a phred quality equal or bigger than 20; Q30(%), the percentage of bases in the reads with a phred quality equal or bigger than 30
