# Supplementary material for: Comparative Genomics Reveals Evolutionary Drivers of Sessile Life and Left-right Shell Asymmetry in Bivalves
Source: Genomics Proteomics Bioinformatics. 2022 Jan 26;20(6):1078–91. doi: 10.1016/j.gpb.2021.10.005 (PMC10225672; doi:10.1016/j.gpb.2021.10.005)
Supplement: Supplementary Table S2 [file mmc2.xlsx]

## Sheet: Sheet1
Table S2 PacBio sequencing
Type	Reads num	Read bases (bp)	Mean reads length (bp)	RQ
Subreads	2,152,281	23,248,519,613	10,780	0.84
Note: Reads num, read number; RQ, Reads quality.
