# Supplementary material for: Comparative Genomics Reveals Evolutionary Drivers of Sessile Life and Left-right Shell Asymmetry in Bivalves
Source: Genomics Proteomics Bioinformatics. 2022 Jan 26;20(6):1078–91. doi: 10.1016/j.gpb.2021.10.005 (PMC10225672; doi:10.1016/j.gpb.2021.10.005)
Supplement: Supplementary Table S3 [file mmc3.xlsx]

## Sheet: Sheet1
Table S3 Statistics of genome assembly
Type	Number
Contig number	19755
Contig length (bp)	706045641
Contig N50 (bp)	314082
Contig max (bp)	2367107
Scaffold number	6943
Scaffold length (bp)	729604397
Scaffold N50 (bp)	500380
Gap total length (bp)	23558756
Note: Contig or scaffold N50, weighted median statistic such that 50% of the entire assembly is contained in contigs or scaffolds equal to or larger than this value.
