# Supplementary material for: Comparative Genomics Reveals Evolutionary Drivers of Sessile Life and Left-right Shell Asymmetry in Bivalves
Source: Genomics Proteomics Bioinformatics. 2022 Jan 26;20(6):1078–91. doi: 10.1016/j.gpb.2021.10.005 (PMC10225672; doi:10.1016/j.gpb.2021.10.005)
Supplement: Supplementary Table S4 [file mmc4.xlsx]

## Sheet: Sheet1
Table S4 Genome assembly of published bivalve species
Species	Sequencing methods	N50 of contig (Kb)	N50 of scaffold (Kb)	BUSCO assessment	References
Crassostrea hongkongensis	PacBio+Illumina	314.1	500.4	0.93	This study
Crassostrea gigas	Illumina	19.4	401	0.9	Zhang et al., 2012
Bathymodiolus platifrons	Illumina	13.2	343.4	-	Sun et al., 2017
Modiolus philippinarum	Illumina	19.7	100.2	-	Sun et al., 2017
Patinopecten yessoensis	Illumina	38	804	0.91	Wang et al., 2017
Chlamys farreri	Illumina	21.5	602	0.88	Li et al., 2017
Pinctada fucata	Illumina	21	324	0.79	Du et al., 2017
Note: BUSCO, benchmarking universal single-copy orthologs.
