# Supplementary material for: Comparative Genomics Reveals Evolutionary Drivers of Sessile Life and Left-right Shell Asymmetry in Bivalves
Source: Genomics Proteomics Bioinformatics. 2022 Jan 26;20(6):1078–91. doi: 10.1016/j.gpb.2021.10.005 (PMC10225672; doi:10.1016/j.gpb.2021.10.005)
Supplement: Supplementary Table S5 [file mmc5.xlsx]

## Sheet: Sheet1
Table S5 Mapping rate of Illumina sequences onto assembled genome
Total reads	Mapped reads	Mapped (%)	Properly mapped reads	Properly mapped (%)
296,391,380	289,187,804	97.57	262,640,014	90.03
Note: Mapped reads, number of clean reads mapped into the reference genome; Mapped (%), Percentage of total clean reads mapped to the reference genome; Properly mapped (%), double-end sequences were mapped to the reference genome, and the distance was consistent with the length distribution of the sequencing fragments
