# Supplementary material for: Comparative Genomics Reveals Evolutionary Drivers of Sessile Life and Left-right Shell Asymmetry in Bivalves
Source: Genomics Proteomics Bioinformatics. 2022 Jan 26;20(6):1078–91. doi: 10.1016/j.gpb.2021.10.005 (PMC10225672; doi:10.1016/j.gpb.2021.10.005)
Supplement: Supplementary Table S6 [file mmc6.xlsx]

## Sheet: Sheet1
Table S6 Statistics of single-nucleotide error rate
Contig length (bp)	Correct base number (bp)	Error base number (bp)	Error base percentage (%)
706,045,641	706,045,641	3761	0.0005327
Note: bp, base pairs.
