# Supplementary material for: Comparative Genomics Reveals Evolutionary Drivers of Sessile Life and Left-right Shell Asymmetry in Bivalves
Source: Genomics Proteomics Bioinformatics. 2022 Jan 26;20(6):1078–91. doi: 10.1016/j.gpb.2021.10.005 (PMC10225672; doi:10.1016/j.gpb.2021.10.005)
Supplement: Supplementary Table S7 [file mmc7.xlsx]

## Sheet: Sheet1
Table S7 Statistics of BUSCO completeness for Crassostrea hongkongensis genome
Complete BUSCOs	Complete and single-copy BUSCOs	Complete and duplicated BUSCOs	Fragmented BUSCOs	Missing BUSCOs	Total lineage BUSCOs
908 (92.84%)	862 (88.14%)	46 (4.70%)	10 (1.02%)	60 (6.13%)	978
Note: BUSCO, benchmarking universal single-copy orthologs.
