# Supplementary material for: Comparative Genomics Reveals Evolutionary Drivers of Sessile Life and Left-right Shell Asymmetry in Bivalves
Source: Genomics Proteomics Bioinformatics. 2022 Jan 26;20(6):1078–91. doi: 10.1016/j.gpb.2021.10.005 (PMC10225672; doi:10.1016/j.gpb.2021.10.005)
Supplement: Supplementary Table S8 [file mmc8.xlsx]

## Sheet: Sheet1
Table S8 Categories of mapped Hi-C read pairs
Type	Number	Ratio (%)
Unique paired alignments	58,628,555	100
Valid interaction pairs	44,353,784	75.65
Dangling end pairs	4,257,814	7.26
Re-ligation pairs	1,850,932	3.16
Self-cycle pairs	240,607	0.41
Dumped pairs	7,925,418	13.52
