# Supplementary material for: Comparative Genomics Reveals Evolutionary Drivers of Sessile Life and Left-right Shell Asymmetry in Bivalves
Source: Genomics Proteomics Bioinformatics. 2022 Jan 26;20(6):1078–91. doi: 10.1016/j.gpb.2021.10.005 (PMC10225672; doi:10.1016/j.gpb.2021.10.005)
Supplement: Supplementary Table S9 [file mmc9.xlsx]

## Sheet: Sheet1
Table S9 Chromosome-level scaffolding with Hi-C data
Group	Sequence number	Sequence length (bp)
Lachesis group0	549	83235609
Lachesis group1	624	83208521
Lachesis group2	451	73161748
Lachesis group3	253	72677702
Lachesis group4	269	70258767
Lachesis group5	241	67458726
Lachesis group6	260	66586913
Lachesis group7	270	66289252
Lachesis group8	294	59849736
Lachesis group9	300	47661298
Total sequences clustered	3511 (45.18%)	690,388,272 (94.66%)
Total sequences ordered and oriented	2572 (73.26%)	648,566,446 (93.94%)
Note: bp, base pairs.
