# Supplementary material for: Comparative Genomics Reveals Evolutionary Drivers of Sessile Life and Left-right Shell Asymmetry in Bivalves
Source: Genomics Proteomics Bioinformatics. 2022 Jan 26;20(6):1078–91. doi: 10.1016/j.gpb.2021.10.005 (PMC10225672; doi:10.1016/j.gpb.2021.10.005)
Supplement: Supplementary Table S10 [file mmc10.xlsx]

## Sheet: Sheet1
Table S10 Statistics of protein-coding gene prediction
Method	Software	Species	Gene number
Ab initio	Augustus	-	31,241
	GlimmerHMM	-	76,727
	GeneID	-	44,617
	SNAP	-	62,657
Homology-based	GeMoMa	Crassostrea gigas	36,350
		Lottia gigantea	20,402
		Crassostrea virginica	31,525
		Danio rerio	11,481
RNA-seq	GeneMarkS-T	-	1337
Integration	EVM	-	30021
