# Supplementary material for: Comparative Genomics Reveals Evolutionary Drivers of Sessile Life and Left-right Shell Asymmetry in Bivalves
Source: Genomics Proteomics Bioinformatics. 2022 Jan 26;20(6):1078–91. doi: 10.1016/j.gpb.2021.10.005 (PMC10225672; doi:10.1016/j.gpb.2021.10.005)
Supplement: Supplementary Table S11 [file mmc11.xlsx]

## Sheet: Sheet1
Table S11 Statistics of BUSCO completeness for gene coding regions
Complete BUSCOs	Complete and single-copy BUSCOs	Complete and duplicated BUSCOs	Fragmented BUSCOs	Missing BUSCOs	Total lineage BUSCOs
869 (91.09%)	845 (88.57%)	24 (2.52%)	7 (0.73%)	78 (8.18%)	954
Note: BUSCO, benchmarking universal single-copy orthologs.
