# Supplementary material for: Comparative Genomics Reveals Evolutionary Drivers of Sessile Life and Left-right Shell Asymmetry in Bivalves
Source: Genomics Proteomics Bioinformatics. 2022 Jan 26;20(6):1078–91. doi: 10.1016/j.gpb.2021.10.005 (PMC10225672; doi:10.1016/j.gpb.2021.10.005)
Supplement: Supplementary Table S12 [file mmc12.xlsx]

## Sheet: Sheet1
Table S12 Functional annotations of protein-coding genes
Database	Annotated number	Percentage (%)
GO annotation	5922	19.33
KEGG annotation	10,384	33.89
KOG annotations	16,185	52.82
TrEMBL annotation	29,852	97.42
nr annotation	29,860	97.45
nt annotation	13,852	45.21
All annotated	30,021	97.97
