# Supplementary material for: Comparative Genomics Reveals Evolutionary Drivers of Sessile Life and Left-right Shell Asymmetry in Bivalves
Source: Genomics Proteomics Bioinformatics. 2022 Jan 26;20(6):1078–91. doi: 10.1016/j.gpb.2021.10.005 (PMC10225672; doi:10.1016/j.gpb.2021.10.005)
Supplement: Supplementary Table S13 [file mmc13.xlsx]

## Sheet: Sheet1
Table S13 Categories of repetitive sequences in Crassostrea hongkongensis genome
Type	Number	Length（bp）	Percentage (%)
ClassI/DIRS	30,697	11,869,092	1.63
ClassI/LINE	97,384	29,006,154	3.97
ClassI/LTR	11,730	5,224,269	0.72
ClassI/LTR/Copia	1553	501,979	0.07
ClassI/LTR/Gypsy	59,825	26,852,006	3.68
ClassI/PLE|LARD	262,051	71,753,374	9.83
ClassI/SINE	2845	652,231	0.09
ClassI/TRIM	9343	4,893,122	0.67
ClassI/unknown	7504	1,347,463	0.18
ClassII/Crypton	238,960	56,734,796	7.77
ClassII/Helitron	267,048	90,438,976	12.39
ClassII/MITE	31,115	6,243,228	0.86
ClassII/Maverick	4709	1,026,308	0.14
ClassII/TIR	124,656	33,699,998	4.62
ClassII/unknown	167,036	50,715,333	6.95
Potential host gene	4140	1,056,530	0.14
SSR	1544	266,235	0.04
Unknown	106,339	25,613,939	3.51
Total transposon elements (TE) without overlaps	1,428,479	337,425,603	46.24
Note: bp, base pairs.
