# Supplementary material for: Comparative Genomics Reveals Evolutionary Drivers of Sessile Life and Left-right Shell Asymmetry in Bivalves
Source: Genomics Proteomics Bioinformatics. 2022 Jan 26;20(6):1078–91. doi: 10.1016/j.gpb.2021.10.005 (PMC10225672; doi:10.1016/j.gpb.2021.10.005)
Supplement: Supplementary Table S14 [file mmc14.xlsx]

## Sheet: Sheet1
Table S14 Intersection expansion domain
Pfam	Aplysia californica	Bathymodiolus platifrons	Biomphalaria glabrata	Chlamys farreri	Crassostrea gigas	Crassostrea hongkongensis	Crassostrea virginica	Haliotis discus hannai	Homo sapiens	Lottia gigantea	Modiolus philippinarum	Octopus bimaculoides	Pinctada fucata
PF00008.26 EGF	52	161	72	86	168	162	203	39	81	73	149	91	105
PF00053.23 Laminin_EGF	12	23	33	20	37	44	54	9	31	22	33	20	22
PF00270.28 DEAD	48	91	58	63	97	130	146	18	77	56	61	55	66
PF00335.19 Tetraspannin	28	40	35	48	54	72	71	17	34	39	37	30	48
PF00394.21 Cu-oxidase	3	15	9	23	30	45	47	8	2	6	21	6	20
PF00582.25 Usp	14	23	19	18	35	39	41	25	0	14	31	9	21
PF00643.23 zf-B_box	20	151	23	124	429	488	974	72	73	42	234	21	379
PF00875.17 DNA_photolyase	5	2	5	5	6	6	7	2	2	5	5	3	5
PF00929.23 RNase_T	8	17	12	13	30	64	39	4	10	10	21	9	23
PF00957.20 Synaptobrevin	7	7	7	8	11	14	19	2	9	7	7	6	10
PF01039.21 Carboxyl_trans	2	5	5	5	12	11	8	4	4	4	6	4	7
PF01400.23 Astacin	12	24	24	39	49	79	67	9	6	20	26	16	36
PF01557.17 FAA_hydrolase	4	3	2	3	6	6	6	2	4	5	3	3	1
PF01564.16 Spermine_synth	4	2	4	3	7	8	10	2	3	4	3	5	4
PF02793.21 HRM	5	12	13	20	26	39	40	6	22	12	10	12	16
PF02838.14 Glyco_hydro_20b	1	8	6	7	9	10	11	3	0	5	6	3	5
PF03067.14 LPMO_10	13	19	9	25	29	29	29	16	0	12	21	8	20
PF03530.13 SK_channel	3	6	2	5	8	7	10	6	4	5	5	5	5
PF03645.12 Tctex-1	10	19	7	18	20	22	27	11	7	13	17	7	15
PF03782.16 AMOP	0	7	1	4	9	12	16	2	3	3	6	3	3
PF04117.11 Mpv17_PMP22	3	2	6	4	9	10	11	1	4	3	4	3	7
PF04505.11 CD225	9	16	17	14	26	25	40	6	17	20	8	15	18
PF06119.13 NIDO	2	11	16	7	18	21	38	0	5	4	13	6	7
PF06701.12 MIB_HERC2	2	18	14	23	42	47	62	7	4	4	15	8	18
PF07534.15 TLD	4	16	4	10	24	29	25	5	6	9	8	4	7
PF07731.13 Cu-oxidase_2	3	19	12	24	30	44	47	13	4	10	25	9	21
PF07732.14 Cu-oxidase_3	3	16	11	24	31	46	48	15	5	10	23	11	21
PF09772.8 Tmem26	3	4	4	8	10	11	15	5	1	5	5	3	8
PF12947.6 EGF_3	5	14	9	14	25	25	45	2	17	9	20	13	11
PF13574.5 Reprolysin_2	7	21	21	22	25	29	31	4	22	22	16	13	10
PF16589.4 BRCT_2	8	6	7	9	12	16	13	0	10	6	9	8	4
PF16977.4 ApeC	12	13	12	9	14	26	30	8	0	6	9	1	6
