# Supplementary material for: Comparative Genomics Reveals Evolutionary Drivers of Sessile Life and Left-right Shell Asymmetry in Bivalves
Source: Genomics Proteomics Bioinformatics. 2022 Jan 26;20(6):1078–91. doi: 10.1016/j.gpb.2021.10.005 (PMC10225672; doi:10.1016/j.gpb.2021.10.005)
Supplement: Supplementary Table S15 [file mmc15.xlsx]

## Sheet: Sheet1
Table S15 Weighted correlation network analysis data (P-value) of expansion family
Gene family	Color	Zygote	2-4cells	Blastula	Morula	Gastrula	Trochophore	D-larva	Veliger larva	Pediveliger	Spat
PF01039.21 Carboxyl_trans	MEcyan	0.458362	0.100886	0.416639	0.440156	0.727632	0.943003	0.252582	0.533786	0.0570254	0.0011049
PF16589.4 BRCT_2	MEdarkyellow	0.531013	0.0747657	0.188414	0.119435	0.760664	0.888669	0.974947	0.524092	0.0302954	0.00557761
PF02838.14 Glyco_hydro_20b	MEtan	0.986913	0.974759	0.398917	0.372629	0.198796	0.463379	0.297691	0.828339	0.0221978	0.00883507
PF00875.17 DNA_photolyase	MEgrey60	0.219936	0.0695536	0.282048	0.198696	0.560296	0.454969	0.44331	0.759852	0.029136	0.0132941
PF00270.28 DEAD	MEdarkgreen	0.326969	0.0264118	0.252324	0.129267	0.560016	0.838786	0.381082	0.177582	0.112088	0.0300149
PF04117.11 Mpv17_PMP22	MElightorange	0.117392	0.00613373	0.381403	0.16763	0.737717	0.166812	0.109812	0.23431	0.65965	0.340676
PF03782.16 AMOP	MEdarkorange	0.398366	0.167345	0.298365	0.278698	0.404143	0.43998	0.116825	0.00061605	0.692961	0.478172
PF00929.23 RNase_T	MElightgreen	0.444856	0.14895	0.321166	0.212896	0.995138	0.532629	0.21507	0.000150347	0.816115	0.575819
PF01564.16 Spermine_synth	MEdarkcyan	0.470466	0.169153	0.193678	0.170895	0.345176	0.764173	0.153664	0.0188484	0.0820038	0.632799
PF01400.23 Astacin	MEpurple	0.453757	0.221095	0.216875	0.216732	0.285822	0.609234	0.625491	0.141343	0.000276802	0.428246
PF03530.13 SK_channel	MEbrown	0.332342	0.313077	0.380525	0.111665	0.136412	0.942775	0.0854819	0.0124271	0.500846	0.307039
PF03067.14 LPMO_10	MEorange	0.422787	0.134624	0.197927	0.190044	0.254254	0.500199	0.107397	0.0403404	0.0499054	0.300678
PF13574.5 Reprolysin_2	MElightblue	0.261836	0.0528104	0.239425	0.122477	0.463325	0.998909	0.258825	0.0259396	0.162043	0.12914
PF03645.12 Tctex-1	MEmagenta	0.216673	0.047639	0.324666	0.0778321	0.542057	0.889041	0.067319	0.161974	0.202832	0.112992
PF01557.17 FAA_hydrolase	MElightcyan	0.793357	0.380868	0.282068	0.372822	0.146572	0.108367	0.515209	0.0535705	0.0622602	0.0741127
PF09772.8 Tmem26	MEred	0.38118	0.188307	0.179804	0.196256	0.375099	0.588537	0.54235	0.359131	0.00236711	0.0705244
PF02793.21 HRM	MEyellow	0.375748	0.0985773	0.145835	0.151313	0.358105	0.852758	0.298036	0.0594754	0.232651	0.0207886
PF00335.19 Tetraspannin	MEdarkturquoise	0.26048	0.0659178	0.192849	0.122703	0.571729	0.999104	0.453171	0.242031	0.0672923	0.014329
PF00008.26 EGF	MEgreenyellow	0.583013	0.391896	0.431353	0.421051	0.470546	0.512882	0.57086	0.815705	0.00198454	0.0119323
PF06119.13 NIDO	MEmidnightblue	0.514735	0.238267	0.26704	0.308346	0.311719	0.611288	0.833141	0.492689	0.0446917	0.00660214
PF00053.23 Laminin_EGF	MEdarkgrey	0.864489	0.421107	0.111811	0.226005	0.306256	0.379341	0.852566	0.0340296	0.215352	0.00495174
PF12947.6 EGF_3	MElightred	0.3654	0.13414	0.258575	0.230496	0.448776	0.78566	0.848521	0.275762	0.0430791	0.0028758
PF00957.20 Synaptobrevin	MEroyalblue	0.755673	0.231262	0.131154	0.130888	0.317099	0.827605	0.484749	0.427046	0.238528	0.00066091
PF07534.15 TLD	MElightyellow	0.774271	0.585223	0.639042	0.634017	0.586331	0.645201	0.629989	0.97024	0.752648	0.000610772
PF00582.25 Usp	MEgreen	0.807045	0.533119	0.383871	0.482949	0.187101	0.199699	0.959319	0.866364	0.0203594	0.000384056
PF04505.11 CD225	MEdarkred	0.455225	0.256749	0.325842	0.281132	0.337279	0.599744	0.860181	0.631784	0.0769921	9.00251e-05
PF06701.12 MIB_HERC2	MEwhite	0.733609	0.567655	0.574477	0.577536	0.571571	0.572243	0.560205	0.876461	0.868073	2.11765e-05
PF16977.4 ApeC	MEsalmon	0.941081	0.690114	0.676649	0.652203	0.646235	0.599505	0.602869	0.580434	0.846653	8.91071e-07
PF00643.23 zf-B_box	MEturquoise	0.655806	0.502814	0.531334	0.534709	0.55279	0.577668	0.699672	0.869447	0.806894	1.00054e-07
PF07731.13 Cu-oxidase_2	MEpink	0.798018	0.756126	0.758488	0.826335	0.673084	0.691212	0.690132	0.768939	0.178488	1.1147e-09
PF07732.14 Cu-oxidase_3	MEblack	0.758523	0.654317	0.650093	0.710719	0.576469	0.600483	0.647153	0.793195	0.460669	1.20884e-15
PF00394.21 Cu-oxidase	MEblue	0.758523	0.654317	0.650093	0.710719	0.576469	0.600483	0.647153	0.793195	0.460669	1.20884e-15
Note: P-value for a correlation coefficient between expression levels of expansion family and specific developmental stages
