# Supplementary material for: Comparative Genomics Reveals Evolutionary Drivers of Sessile Life and Left-right Shell Asymmetry in Bivalves
Source: Genomics Proteomics Bioinformatics. 2022 Jan 26;20(6):1078–91. doi: 10.1016/j.gpb.2021.10.005 (PMC10225672; doi:10.1016/j.gpb.2021.10.005)
Supplement: Supplementary Table S16 [file mmc16.xlsx]

## Sheet: Sheet1
Table S16 Primers used in this study
Primer name	Sequence
A1-F	TCTGGGCTTTTGAAACATAAC	Real-time qPCR for MgAntp
A1-R	TCTTGTGAGGTAATGGTTGAAT
A2-F	TGACGCTATGCCACACGACTAC	Real-time qPCR for PfAntp
A2-R	AGGGGAACATTGGACGGAAA
A3-F	AATAACCACAGAGTGCCGTCC	Real-time qPCR for MyAntp
A3-R	TGCCAATTTGTCAATAGCGTC
Actin-F	GAGTGATGGTCGGTATGGGA	Real-time qPCR for Mg, Pf, My actin
Actin-R	AGCTACACGGAGCTCGTTGT
P1-F	CAAAAACAGGAGGGCAAAATG	Real-time qPCR for CvPitx2
P1-R	TTCAGACCCCAGGGGAAAGT
P2-F	ACGCAACCGATGTGTTTTTCA	Real-time qPCR for MyPitx2
P2-R	AGAGTGATGTTTGGCTTTCAGTCTTA
P3-F	ACCTTGCCCCTACGCCCC	Real-time qPCR for CgPitx2
P3-R	ACGCCTCCGCTATTCCCG
P4-F	ATGACAATGCATCATTTGGA	Real-time qPCR for ChPitx2
P4-R	GTCTGAAGTGCTGTCGT
P5-F	ATAGACAAACCCACAGATT	Real-time qPCR for PfPitx2
P5-R	TTCCTCTCTAGTCGCCATAT
R1-F	TCGGAAAAGGAAGATAGAGGAAGA	Real-time qPCR for CgRfx6
R1-R	CGGGAAATGTCAGATTACAAGGA
R2-F	GACAGTAATGACGAGGGGGAGA	Real-time qPCR for CvRfx6
R2-R	CAGTGGAGAAAGCGGTAAGGAG
R3-F	GGGCAATATTCGGTTCTCTGTT	Real-time qPCR for MyRfx6
R3-R	TTCTGCATTTTTCATGTGTCGTT
R4-F	AGGACATTCAAAGTATCAC	Real-time qPCR for ChRfx6
R4-R	TACACTGGCAATGAGTCTTA
R5-F	ACCAATTGAAGCTTACACGG	Real-time qPCR for PfRfx6
R5-R	ACAAGGAAAATGTATTCA
Actin’1-F	GGAGTGATGGTCGGTATGGGA	Real-time qPCR for My, Pfactin
Actin’1-R	TGGCGGGAGAGTTGAAGGTC
Actin’2-F	TGGAGAAAATCTGGCATCACAC	Real-time qPCR for Ch, Cg, Cvactin
Actin’2-R	CGGAAGCGTACAGGGACAGT
Note: Ch, Crassostrea hongkongensis; Cg, Crassostrea gigas; Cv, Crassostrea virginica; My, Mizuhopecten yessoensis; Mg, Mytilus galloprocincialis; Pf, Pinctada fucata.
